# Supplementary material for: Targeting the Highly Deleterious G161C and Y260C SNP Variants of the AGXT Protein Involved in Glyoxylate Metabolism Using Tauroursodeoxycholic Acid: A Computational Study
Source: Int J Mol Sci. 2026 May 20;27(10):4590. doi: 10.3390/ijms27104590 (PMC13206818; doi:10.3390/ijms27104590)
Supplement: Supplementary file 1 [file ijms-27-04590-s001.zip]

Archive with 1 entries (1 files):
- ijms-4253779-supplementary.pdf
